# Supplementary material for: Influence of switching rule on motor learning
Source: Sci Rep. 2018 Sep 10;8:13559. doi: 10.1038/s41598-018-31825-4 (PMC6131250; doi:10.1038/s41598-018-31825-4)
Supplement: Supplementary file 1 — Program code [file 41598_2018_31825_MOESM1_ESM.zip]

Archive with 11 entries (10 files):
- Program/
- Program/Ishii_et_al.zip
- Program/Neural_population_amplitude.m
- Program/._Neural_population_amplitude.m
- Program/Neural_population_base.m
- Program/._Neural_population_base.m
- Program/Neural_population_aim_drift.m
- Program/._Neural_population_aim_drift.m
- Program/AllSimulation.m
- Program/._AllSimulation.m
- Program/Parameters.mat
