# Supplementary material for: Influence of switching rule on motor learning
Source: Sci Rep. 2018 Sep 10;8:13559. doi: 10.1038/s41598-018-31825-4 (PMC6131250; doi:10.1038/s41598-018-31825-4)
Supplement: Supplementary file 1 — Program code [file 41598_2018_31825_MOESM1_ESM.zip › Program/Neural_population_base.m]

% Consider only one target direction
% Amplitude modulation model
% ----
% ? Ken Takiyama, Tokyo Univ. Agri & Tech, 2018, 07, 19
% ----

N      = 1000;             % Number of neurons
W      = zeros(1,N);       % Weight
b_pro  = 0.1;              % Direction-independent activity
a_pro  = 0.055*randn(N,1); % Direction-dependent activity
b_anti = 0.07;             % Direction-independent activity
a_anti = a_pro;            % Direction-dependent activity
Tri    = 100;              % Trial number
A_pro  = b_pro + a_pro;    
Coef   = A_pro'*A_pro/N;   
eta    = eta_d/Coef;       % Learning rate
p      = pi/12;            % Perturbation

% learning with pro-reaching movements
for tri = 1:Tri
    A_pro   = b_pro + a_pro; 
    A_anti  = b_anti + a_anti; 
    x       = W*A_pro; 
    e       = p - x; 
    W       = lambda*W + eta/N*e*A_pro'; 
    Ep(tri) = e*180/pi; 
    Xp(tri) = x*180/pi; 
end

X_pro(1)    = W*A_pro*180/pi; 
X_anti(1)   = W*A_anti*180/pi; 
Transfer(1) = X_anti(1)/X_pro(1); 

% learning with anti-reaching movements
W      = zeros(1,N); % Weight
for tri = 1:Tri
    A_pro   = b_pro + a_pro; 
    A_anti  = b_anti + a_anti; 
    x       = W*A_anti; 
    e       = p - x; 
    W       = lambda*W + eta/N*e*A_anti'; 
    Ep(tri) = e*180/pi; 
    Xp(tri) = x*180/pi; 
end

X_pro(2)    = W*A_pro*180/pi; 
X_anti(2)   = W*A_anti*180/pi; 
Transfer(2) = X_pro(2)/X_anti(2); 

Transfer; 
