# Supplementary material for: Influence of switching rule on motor learning
Source: Sci Rep. 2018 Sep 10;8:13559. doi: 10.1038/s41598-018-31825-4 (PMC6131250; doi:10.1038/s41598-018-31825-4)
Supplement: Supplementary file 1 — Program code [file 41598_2018_31825_MOESM1_ESM.zip › Program/AllSimulation.m]

% Comparisons among three kinds of models: 
% tuning-curve modulation model, global modulation model, 
% and aiming-direction fluctuation model
% ----
% ? Ken Takiyama, Tokyo Univ. Agri & Tech, 2018, 07, 19
% ----

clear all; close all; clc; 
Ite = 20; % # of iterations

% parameters fit for learning curve in abruptly applied perturbation
lambda_seq(1) = 0.9432; eta_seq(1) = 0.4195; 
% parameters fit for learning curve in gradually applied perturbation
lambda_seq(2) = 0.9887; eta_seq(2) = 0.1629; 

for ite_para = 1:2
    lambda = lambda_seq(ite_para); % Forgeting rate
    eta_d  = eta_seq(ite_para); 
    
    for ite = 1:20
    
        % Tuning-curve modulation model
        Neural_population_amplitude; 
        A_pro_amplit = A_pro; 
        A_anti_amplit = A_anti; 
        X_pro_amp(:,ite,ite_para)    = X_pro; 
        X_anti_amp(:,ite,ite_para)   = X_anti; 
        Transfer_amp(:,ite,ite_para) = Transfer; 

        % Global modulation model
        Neural_population_base; 
        A_pro_base = A_pro; 
        A_anti_base = A_anti; 
        X_pro_base(:,ite,ite_para)    = X_pro; 
        X_anti_base(:,ite,ite_para)   = X_anti; 
        Transfer_base(:,ite,ite_para) = Transfer; 

        % Aiming drift model
        Neural_population_aim_drift; 
        A_pro_aim = A_pro; 
        A_anti_aim = A_anti; 
        X_pro_aim(:,ite,ite_para)    = X_pro; 
        X_anti_aim(:,ite,ite_para)   = X_anti; 
        Transfer_aim(:,ite,ite_para) = Transfer; 
    end    
end

% 
X_pro_amp_s  = mean(X_pro_amp,3); 
X_pro_base_s = mean(X_pro_base,3); 
X_pro_aim_s  = mean(X_pro_aim,3); 
X_anti_amp_s  = mean(X_anti_amp,3); 
X_anti_base_s = mean(X_anti_base,3); 
X_anti_aim_s  = mean(X_anti_aim,3); 

% 
X_pro_amp_s2  = mean(X_pro_amp_s,2); 
X_pro_base_s2 = mean(X_pro_base_s,2); 
X_pro_aim_s2  = mean(X_pro_aim_s,2); 
X_anti_amp_s2  = mean(X_anti_amp_s,2); 
X_anti_base_s2 = mean(X_anti_base_s,2); 
X_anti_aim_s2  = mean(X_anti_aim_s,2); 

subplot(3,2,1); 
[a,b] = sort(A_pro_amplit, 'descend'); 
plot(a(1:1:1000)); 
hold on
plot(A_anti_amplit(b(1:1:1000))); 
hold off
title('Tuning-curve modulation model', 'FontSize', 20)

subplot(3,2,3); 
[a,b] = sort(A_pro_base, 'descend'); 
plot(a(1:1:1000)); 
hold on
plot(A_anti_base(b(1:1:1000))); 
hold off
title('Global modulation model', 'FontSize', 20)

subplot(3,2,5); 
[a,b] = sort(A_pro_aim, 'descend'); 
plot(a(1:1:1000)); 
hold on
plot(A_anti_aim(b(1:1:1000))); 
hold off
title('Aiming fluctuation model', 'FontSize', 20)


subplot(3,2,2); 
b1  = bar(1:3:4,[X_pro_amp_s2(1), X_pro_amp_s2(2)], 'g'); 
hold on
b2  = bar(2:3:5,[X_anti_amp_s2(1), X_anti_amp_s2(2)], 'r'); 
b1.XData = [1, 4]; 
b1.BarWidth = 0.25; 
b2.XData = [2, 5]; 
b2.BarWidth = 0.25; 
hold off
ax = [0.5, 5.5, -4.5, 18.5]; axis(ax); 
title('Tuning-curve modulation model', 'FontSize', 20)


subplot(3,2,4); 
b1  = bar(1:3:4,[X_pro_base_s2(1), X_pro_base_s2(2)], 'g'); 
hold on
b2  = bar(2:3:5,[X_anti_base_s2(1), X_anti_base_s2(2)], 'r'); 
b1.XData = [1, 4]; 
b1.BarWidth = 0.25; 
b2.XData = [2, 5]; 
b2.BarWidth = 0.25; 
hold off
ax = [0.5, 5.5, -4.5, 18.5]; axis(ax); 
title('Baseline modulation model', 'FontSize', 20)

subplot(3,2,6); 
b1  = bar(1:3:4,[X_pro_aim_s2(1), X_pro_aim_s2(2)], 'g'); 
hold on
b2  = bar(2:3:5,[X_anti_aim_s2(1), X_anti_aim_s2(2)], 'r'); 
b1.XData = [1, 4]; 
b1.BarWidth = 0.25; 
b2.XData = [2, 5]; 
b2.BarWidth = 0.25; 
hold off
ax = [0.5, 5.5, -4.5, 18.5]; axis(ax); 
title('Aiming fluctuation model', 'FontSize', 20)
